# Supplementary material for: A distal vinyl shift (DVS) through quadruple domino reaction: synthesis of N-vinyl benzoheterocyclic scaffolds
Source: RSC Adv. 2018 Mar 28;8(22):12152–6. doi: 10.1039/c8ra01478g (PMC9079281; doi:10.1039/c8ra01478g)
Supplement: RA-008-C8RA01478G-s002 [file RA-008-C8RA01478G-s002.cif]

# Electronic Supplementary Material (ESI) for RSC Advances.
# This journal is © The Royal Society of Chemistry 2018

####################################################################### 
# 
# This file contains crystal structure data downloaded from the 
# Cambridge Structural Database (CSD) hosted by the Cambridge 
# Crystallographic Data Centre (CCDC).
# 
# Full information about CCDC data access policies and citation 
# guidelines are available at http://www.ccdc.cam.ac.uk/access/V1 
# 
# Audit and citation data items may have been added by the CCDC. 
# Please retain this information to preserve the provenance of 
# this file and to allow appropriate attribution of the data. 
# 
#######################################################################

data_exp-134
_database_code_depnum_ccdc_archive 'CCDC 1540536'
_audit_update_record             
;
2017-03-27 deposited with the CCDC.
2018-03-22 downloaded from the CCDC.
;
_audit_creation_date             2014-09-06
_audit_creation_method           
;
  Olex2 1.2-ac2
  (compiled 2012.03.27 svn.r2268, GUI svn.r4156)
;
_chemical_name_common            'Benzoxazole Derivatives'
_chemical_name_systematic        
'ethyl (E)-3-(2-(5-bromo-2-hydroxyphenyl)-5-methylbenzo[d]oxazol-3(2H)-yl)acrylate'
_chemical_formula_moiety         '2(C19 H18 Br N O4)'
_chemical_formula_sum            'C36 H28 Br0.50 N3 O12'
_chemical_formula_weight         734.57
_chemical_melting_point          465
_chemical_oxdiff_formula         'C36 H28 N3 O12'
_chemical_oxdiff_usercomment     '298K, PALE YELLOW COLOR ROD, 0.6 0.20 0.08'
loop_
_atom_type_symbol
_atom_type_description
_atom_type_scat_dispersion_real
_atom_type_scat_dispersion_imag
_atom_type_scat_source
C C 0.0033 0.0016 'International Tables Vol C Tables 4.2.6.8 and 6.1.1.4'
H H 0.0000 0.0000 'International Tables Vol C Tables 4.2.6.8 and 6.1.1.4'
N N 0.0061 0.0033 'International Tables Vol C Tables 4.2.6.8 and 6.1.1.4'
O O 0.0106 0.0060 'International Tables Vol C Tables 4.2.6.8 and 6.1.1.4'
Br Br -0.2901 2.4595 'International Tables Vol C Tables 4.2.6.8 and 6.1.1.4'

_space_group_crystal_system      monoclinic
_space_group_IT_number           14
_space_group_name_H-M_alt        'P 1 21/a 1'
_space_group_name_Hall           '-P 2yab'
loop_
_space_group_symop_id
_space_group_symop_operation_xyz
1 'x, y, z'
2 '-x+1/2, y+1/2, -z'
3 '-x, -y, -z'
4 'x-1/2, -y-1/2, z'

_cell_length_a                   12.8540(7)
_cell_length_b                   9.8269(6)
_cell_length_c                   14.2696(11)
_cell_angle_alpha                90.00
_cell_angle_beta                 94.215(5)
_cell_angle_gamma                90.00
_cell_volume                     1797.6(2)
_cell_formula_units_Z            2
_cell_measurement_reflns_used    1820
_cell_measurement_temperature    298
_cell_measurement_theta_max      29.2140
_cell_measurement_theta_min      4.1303
_exptl_absorpt_coefficient_mu    0.654
_exptl_absorpt_correction_T_max  1.00000
_exptl_absorpt_correction_T_min  0.67843
_exptl_absorpt_correction_type   multi-scan
_exptl_absorpt_process_details   
;
CrysAlisPro, Agilent Technologies,
Version 1.171.36.21 (release 14-08-2012 CrysAlis171 .NET)
(compiled Sep 14 2012,17:21:16)
Empirical absorption correction using spherical harmonics,
 implemented in SCALE3 ABSPACK scaling algorithm.
;
_exptl_crystal_colour            yellow
_exptl_crystal_colour_primary    yellow
_exptl_crystal_density_diffrn    1.357
_exptl_crystal_density_meas      ?
_exptl_crystal_density_method    'not measured'
_exptl_crystal_description       block
_exptl_crystal_F_000             757
_exptl_crystal_size_max          0.6
_exptl_crystal_size_mid          0.25
_exptl_crystal_size_min          0.08
_exptl_special_details           
;
 ? 
;
_diffrn_reflns_av_R_equivalents  0.0402
_diffrn_reflns_av_unetI/netI     0.0560
_diffrn_reflns_limit_h_max       17
_diffrn_reflns_limit_h_min       -15
_diffrn_reflns_limit_k_max       13
_diffrn_reflns_limit_k_min       -12
_diffrn_reflns_limit_l_max       18
_diffrn_reflns_limit_l_min       -17
_diffrn_reflns_number            10756
_diffrn_reflns_theta_full        29.28
_diffrn_reflns_theta_max         29.28
_diffrn_reflns_theta_min         4.14
_diffrn_ambient_temperature      298
_diffrn_detector_area_resol_mean 15.9821
_diffrn_measured_fraction_theta_full 0.9908
_diffrn_measured_fraction_theta_max 0.9100
_diffrn_measurement_details      
;
#__ type_ start__ end____ width___ exp.time_
  1 omega  -15.00   24.00   1.0000   25.0000
omega____ theta____ kappa____ phi______ frames
    -      -17.4178  -99.0000  150.0000 39

#__ type_ start__ end____ width___ exp.time_
  2 omega  -83.00   40.00   1.0000   25.0000
omega____ theta____ kappa____ phi______ frames
    -      -17.4178    0.0000  -60.0000 123

#__ type_ start__ end____ width___ exp.time_
  3 omega  -38.00   29.00   1.0000   25.0000
omega____ theta____ kappa____ phi______ frames
    -      -17.4178   57.0000   30.0000 67

#__ type_ start__ end____ width___ exp.time_
  4 omega   -5.00   23.00   1.0000   25.0000
omega____ theta____ kappa____ phi______ frames
    -      -17.4178  -99.0000 -180.0000 28

#__ type_ start__ end____ width___ exp.time_
  5 omega   -3.00   23.00   1.0000   25.0000
omega____ theta____ kappa____ phi______ frames
    -      -17.4178  -99.0000 -150.0000 26

#__ type_ start__ end____ width___ exp.time_
  6 omega  -25.00    8.00   1.0000   25.0000
omega____ theta____ kappa____ phi______ frames
    -      -17.4178  -99.0000   60.0000 33
;
_diffrn_measurement_device_type  'Xcalibur, Eos'
_diffrn_measurement_method       '\w scans'
_diffrn_orient_matrix_UB_11      0.0044370000
_diffrn_orient_matrix_UB_12      0.0707271000
_diffrn_orient_matrix_UB_13      -0.0084676000
_diffrn_orient_matrix_UB_21      0.0060438000
_diffrn_orient_matrix_UB_22      -0.0135092000
_diffrn_orient_matrix_UB_23      -0.0481982000
_diffrn_orient_matrix_UB_31      -0.0548049000
_diffrn_orient_matrix_UB_32      0.0042344000
_diffrn_orient_matrix_UB_33      -0.0097138000
_diffrn_radiation_monochromator  graphite
_diffrn_radiation_type           'Mo K\a'
_diffrn_radiation_wavelength     0.7107
_diffrn_source                   'Enhance (Mo) X-ray Source'
_diffrn_standards_decay_%        ?
_diffrn_standards_interval_count ?
_diffrn_standards_interval_time  ?
_diffrn_standards_number         ?
_reflns_number_gt                2520
_reflns_number_total             4183
_reflns_odcompleteness_completeness 99.08
_reflns_odcompleteness_iscentric 1
_reflns_odcompleteness_theta     26.32
_reflns_threshold_expression     >2sigma(I)
_computing_cell_refinement       
;
CrysAlisPro, Agilent Technologies,
Version 1.171.36.21 (release 14-08-2012 CrysAlis171 .NET)
(compiled Sep 14 2012,17:21:16)
;
_computing_data_collection       
;
CrysAlisPro, Agilent Technologies,
Version 1.171.36.21 (release 14-08-2012 CrysAlis171 .NET)
(compiled Sep 14 2012,17:21:16)
;
_computing_data_reduction        
;
CrysAlisPro, Agilent Technologies,
Version 1.171.36.21 (release 14-08-2012 CrysAlis171 .NET)
(compiled Sep 14 2012,17:21:16)
;
_computing_molecular_graphics    
;
O. V. Dolomanov, L. J. Bourhis, R. J. Gildea, J. A. K. Howard and H. Puschmann,
OLEX2: a complete structure solution, refinement and analysis program.
J. Appl. Cryst. (2009). 42, 339-341.
;
_computing_publication_material  
;
O. V. Dolomanov, L. J. Bourhis, R. J. Gildea, J. A. K. Howard and H. Puschmann,
OLEX2: a complete structure solution, refinement and analysis program.
J. Appl. Cryst. (2009). 42, 339-341.
;
_computing_structure_refinement  
;
SHELXL, G.M. Sheldrick, Acta Cryst.
(2008). A64, 112-122
;
_computing_structure_solution    
;
olex2.solve (L.J. Bourhis, O.V. Dolomanov, R.J. Gildea, J.A.K. Howard,
H. Puschmann, in preparation, 2011)
;
_refine_diff_density_max         0.410
_refine_diff_density_min         -0.465
_refine_diff_density_rms         0.060
_refine_ls_extinction_coef       ?
_refine_ls_extinction_method     none
_refine_ls_goodness_of_fit_ref   1.017
_refine_ls_hydrogen_treatment    mixed
_refine_ls_matrix_type           full
_refine_ls_number_parameters     232
_refine_ls_number_reflns         4183
_refine_ls_number_restraints     0
_refine_ls_R_factor_all          0.1008
_refine_ls_R_factor_gt           0.0483
_refine_ls_restrained_S_all      1.017
_refine_ls_shift/su_max          0.000
_refine_ls_shift/su_mean         0.000
_refine_ls_structure_factor_coef Fsqd
_refine_ls_weighting_details     
'calc w=1/[\s^2^(Fo^2^)+(0.0619P)^2^+0.1847P] where P=(Fo^2^+2Fc^2^)/3'
_refine_ls_weighting_scheme      calc
_refine_ls_wR_factor_gt          0.1102
_refine_ls_wR_factor_ref         0.1371
_refine_special_details          
;
 Refinement of F^2^ against ALL reflections.  The weighted R-factor wR and 
 goodness of fit S are based on F^2^, conventional R-factors R are based 
 on F, with F set to zero for negative F^2^. The threshold expression of 
 F^2^ > 2sigma(F^2^) is used only for calculating R-factors(gt) etc. and is 
 not relevant to the choice of reflections for refinement.  R-factors based 
 on F^2^ are statistically about twice as large as those based on F, and R- 
 factors based on ALL data will be even larger. 
;
_atom_sites_solution_hydrogens   geom
_atom_sites_solution_primary     iterative
_atom_sites_solution_secondary   difmap
loop_
_atom_site_label
_atom_site_type_symbol
_atom_site_fract_x
_atom_site_fract_y
_atom_site_fract_z
_atom_site_U_iso_or_equiv
_atom_site_adp_type
_atom_site_occupancy
_atom_site_symmetry_multiplicity
_atom_site_calc_flag
_atom_site_refinement_flags
_atom_site_disorder_assembly
_atom_site_disorder_group
O8 O 0.52827(14) 0.1861(2) 0.25548(17) 0.0543(6) Uani 1 1 d . . .
C10 C 0.73212(19) 0.4279(3) 0.3140(2) 0.0420(7) Uani 1 1 d . . .
H10 H 0.7975 0.4334 0.2903 0.050 Uiso 1 1 calc R . .
C14 C 0.7627(2) 0.2405(3) 0.1402(2) 0.0486(8) Uani 1 1 d . . .
H14 H 0.8181 0.3016 0.1460 0.058 Uiso 1 1 calc R . .
N17 N 0.66301(15) 0.3398(3) 0.27078(18) 0.0422(6) Uani 1 1 d . . .
C19 C 0.6811(2) 0.2503(3) 0.1974(2) 0.0394(7) Uani 1 1 d . . .
C20 C 0.48018(18) 0.4173(3) 0.2916(2) 0.0380(7) Uani 1 1 d . . .
C28 C 0.4848(2) 0.5143(3) 0.2226(2) 0.0445(7) Uani 1 1 d . . .
H28 H 0.5415 0.5167 0.1858 0.053 Uiso 1 1 calc R . .
C29 C 0.5985(2) 0.1600(3) 0.1893(2) 0.0456(8) Uani 1 1 d . . .
C30 C 0.56167(19) 0.3067(3) 0.3072(2) 0.0415(7) Uani 1 1 d . . .
H30 H 0.5716 0.2854 0.3743 0.050 Uiso 1 1 calc R . .
C34 C 0.3170(2) 0.5108(3) 0.3314(2) 0.0512(8) Uani 1 1 d . . .
H34 H 0.2607 0.5103 0.3688 0.061 Uiso 1 1 calc R . .
C35 C 0.71555(19) 0.5075(3) 0.3874(2) 0.0442(7) Uani 1 1 d . . .
H35 H 0.6503 0.5069 0.4115 0.053 Uiso 1 1 calc R . .
C36 C 0.4058(2) 0.6077(3) 0.2078(2) 0.0498(8) Uani 1 1 d . . .
C38 C 0.3215(2) 0.6065(3) 0.2623(3) 0.0527(9) Uani 1 1 d . . .
H38 H 0.2684 0.6701 0.2522 0.063 Uiso 1 1 calc R . .
C39 C 0.6767(3) 0.0481(4) 0.0668(3) 0.0610(9) Uani 1 1 d . . .
H39 H 0.6755 -0.0207 0.0221 0.073 Uiso 1 1 calc R . .
O4 O 0.39098(17) 0.3161(2) 0.41164(17) 0.0552(6) Uani 1 1 d . . .
O12 O 0.78628(14) 0.6671(2) 0.49902(16) 0.0518(6) Uani 1 1 d . . .
Br1 Br 0.40839(3) 0.73744(4) 0.10953(3) 0.0769(2) Uani 1 1 d . . .
O1 O 0.88532(13) 0.5888(2) 0.38857(15) 0.0513(6) Uani 1 1 d . . .
C6 C 0.39493(19) 0.4148(3) 0.3464(2) 0.0388(7) Uani 1 1 d . . .
C5 C 0.9718(2) 0.6695(3) 0.4294(2) 0.0497(8) Uani 1 1 d . . .
H5A H 0.9891 0.6429 0.4941 0.060 Uiso 1 1 calc R . .
H5B H 0.9540 0.7654 0.4279 0.060 Uiso 1 1 calc R . .
C2 C 0.5943(3) 0.0583(3) 0.1249(3) 0.0577(9) Uani 1 1 d . . .
H2 H 0.5386 -0.0023 0.1196 0.069 Uiso 1 1 calc R . .
C3 C 0.7600(2) 0.1374(4) 0.0739(2) 0.0548(9) Uani 1 1 d . . .
C7 C 0.8466(3) 0.1266(5) 0.0078(3) 0.0804(12) Uani 1 1 d . . .
H7A H 0.8582 0.2141 -0.0195 0.121 Uiso 1 1 calc R . .
H7B H 0.8271 0.0625 -0.0411 0.121 Uiso 1 1 calc R . .
H7C H 0.9094 0.0965 0.0421 0.121 Uiso 1 1 calc R . .
C9 C 0.7965(2) 0.5950(3) 0.4306(2) 0.0433(7) Uani 1 1 d . . .
C1 C 1.0611(2) 0.6428(4) 0.3713(3) 0.0660(10) Uani 1 1 d . . .
H1A H 1.1218 0.6896 0.3979 0.099 Uiso 1 1 calc R . .
H1B H 1.0443 0.6746 0.3084 0.099 Uiso 1 1 calc R . .
H1C H 1.0748 0.5468 0.3702 0.099 Uiso 1 1 calc R . .
H4 H 0.335(3) 0.323(5) 0.438(3) 0.089(14) Uiso 1 1 d . . .

loop_
_atom_site_aniso_label
_atom_site_aniso_U_11
_atom_site_aniso_U_22
_atom_site_aniso_U_33
_atom_site_aniso_U_23
_atom_site_aniso_U_13
_atom_site_aniso_U_12
O8 0.0386(11) 0.0437(12) 0.0819(18) -0.0044(13) 0.0144(11) -0.0065(9)
C10 0.0261(13) 0.0482(17) 0.051(2) 0.0010(16) 0.0014(12) 0.0006(12)
C14 0.0430(16) 0.054(2) 0.049(2) 0.0054(17) 0.0060(14) 0.0051(13)
N17 0.0279(11) 0.0497(14) 0.0494(16) -0.0039(13) 0.0067(10) -0.0040(10)
C19 0.0313(13) 0.0450(17) 0.0413(18) 0.0014(15) -0.0008(12) 0.0035(12)
C20 0.0243(12) 0.0455(16) 0.0436(18) -0.0004(15) 0.0001(11) -0.0032(11)
C28 0.0329(14) 0.0498(17) 0.0508(19) 0.0060(16) 0.0032(13) -0.0037(13)
C29 0.0341(14) 0.0437(17) 0.059(2) 0.0045(17) 0.0003(14) 0.0046(13)
C30 0.0285(13) 0.0454(16) 0.051(2) 0.0046(16) 0.0075(12) -0.0021(12)
C34 0.0361(15) 0.060(2) 0.058(2) 0.0030(19) 0.0082(14) 0.0068(14)
C35 0.0274(13) 0.0535(18) 0.052(2) -0.0031(17) 0.0064(12) -0.0019(12)
C36 0.0445(16) 0.0491(18) 0.055(2) 0.0120(17) -0.0049(15) -0.0052(14)
C38 0.0396(16) 0.0491(18) 0.068(2) 0.0010(18) -0.0045(15) 0.0085(14)
C39 0.075(2) 0.053(2) 0.053(2) -0.0063(19) -0.0003(18) 0.0088(18)
O4 0.0393(12) 0.0677(15) 0.0603(16) 0.0186(14) 0.0163(11) 0.0081(11)
O12 0.0384(10) 0.0650(14) 0.0535(14) -0.0137(13) 0.0129(9) -0.0045(10)
Br1 0.0765(3) 0.0696(3) 0.0837(4) 0.0326(2) 0.0004(2) -0.00018(18)
O1 0.0289(9) 0.0648(14) 0.0610(15) -0.0187(12) 0.0089(9) -0.0076(9)
C6 0.0302(13) 0.0422(16) 0.0440(18) 0.0004(15) 0.0018(12) 0.0005(12)
C5 0.0328(14) 0.0548(19) 0.062(2) -0.0116(18) 0.0065(13) -0.0070(13)
C2 0.0574(19) 0.0417(18) 0.072(3) -0.0044(18) -0.0068(18) -0.0013(15)
C3 0.0596(19) 0.059(2) 0.046(2) 0.0048(18) 0.0027(15) 0.0185(17)
C7 0.093(3) 0.089(3) 0.063(3) 0.004(2) 0.027(2) 0.026(2)
C9 0.0337(14) 0.0505(18) 0.046(2) 0.0002(17) 0.0043(13) 0.0031(13)
C1 0.0372(15) 0.075(2) 0.088(3) -0.020(2) 0.0177(16) -0.0091(16)

_geom_special_details            
;
 All esds (except the esd in the dihedral angle between two l.s. planes) 
 are estimated using the full covariance matrix.  The cell esds are taken 
 into account individually in the estimation of esds in distances, angles 
 and torsion angles; correlations between esds in cell parameters are only 
 used when they are defined by crystal symmetry.  An approximate (isotropic) 
 treatment of cell esds is used for estimating esds involving l.s. planes. 
;
loop_
_geom_bond_atom_site_label_1
_geom_bond_atom_site_label_2
_geom_bond_distance
_geom_bond_site_symmetry_2
_geom_bond_publ_flag
O8 C29 1.377(4) . ?
O8 C30 1.444(4) . ?
C10 H10 0.9300 . ?
C10 N17 1.356(4) . ?
C10 C35 1.337(4) . ?
C14 H14 0.9300 . ?
C14 C19 1.380(4) . ?
C14 C3 1.385(5) . ?
N17 C19 1.399(4) . ?
N17 C30 1.474(3) . ?
C19 C29 1.382(4) . ?
C20 C28 1.375(4) . ?
C20 C30 1.515(4) . ?
C20 C6 1.393(4) . ?
C28 H28 0.9300 . ?
C28 C36 1.373(4) . ?
C29 C2 1.357(4) . ?
C30 H30 0.9800 . ?
C34 H34 0.9300 . ?
C34 C38 1.367(4) . ?
C34 C6 1.382(4) . ?
C35 H35 0.9300 . ?
C35 C9 1.451(4) . ?
C36 C38 1.380(4) . ?
C36 Br1 1.897(3) . ?
C38 H38 0.9300 . ?
C39 H39 0.9300 . ?
C39 C2 1.395(5) . ?
C39 C3 1.383(5) . ?
O4 C6 1.348(3) . ?
O4 H4 0.84(4) . ?
O12 C9 1.221(4) . ?
O1 C5 1.452(3) . ?
O1 C9 1.330(3) . ?
C5 H5A 0.9700 . ?
C5 H5B 0.9700 . ?
C5 C1 1.487(4) . ?
C2 H2 0.9300 . ?
C3 C7 1.515(5) . ?
C7 H7A 0.9600 . ?
C7 H7B 0.9600 . ?
C7 H7C 0.9600 . ?
C1 H1A 0.9600 . ?
C1 H1B 0.9600 . ?
C1 H1C 0.9600 . ?

loop_
_geom_angle_atom_site_label_1
_geom_angle_atom_site_label_2
_geom_angle_atom_site_label_3
_geom_angle
_geom_angle_site_symmetry_1
_geom_angle_site_symmetry_3
_geom_angle_publ_flag
C29 O8 C30 108.5(2) . . ?
N17 C10 H10 116.8 . . ?
C35 C10 H10 116.8 . . ?
C35 C10 N17 126.4(3) . . ?
C19 C14 H14 120.9 . . ?
C19 C14 C3 118.2(3) . . ?
C3 C14 H14 120.9 . . ?
C10 N17 C19 127.0(2) . . ?
C10 N17 C30 123.2(3) . . ?
C19 N17 C30 108.9(2) . . ?
C14 C19 N17 131.4(3) . . ?
C14 C19 C29 121.2(3) . . ?
C29 C19 N17 107.3(3) . . ?
C28 C20 C30 122.5(3) . . ?
C28 C20 C6 119.5(2) . . ?
C6 C20 C30 117.9(3) . . ?
C20 C28 H28 119.9 . . ?
C36 C28 C20 120.2(3) . . ?
C36 C28 H28 119.9 . . ?
O8 C29 C19 111.2(3) . . ?
C2 C29 O8 127.3(3) . . ?
C2 C29 C19 121.5(3) . . ?
O8 C30 N17 103.8(2) . . ?
O8 C30 C20 109.7(2) . . ?
O8 C30 H30 109.7 . . ?
N17 C30 C20 114.2(2) . . ?
N17 C30 H30 109.7 . . ?
C20 C30 H30 109.7 . . ?
C38 C34 H34 119.6 . . ?
C38 C34 C6 120.8(3) . . ?
C6 C34 H34 119.6 . . ?
C10 C35 H35 119.0 . . ?
C10 C35 C9 121.9(3) . . ?
C9 C35 H35 119.0 . . ?
C28 C36 C38 120.6(3) . . ?
C28 C36 Br1 120.7(2) . . ?
C38 C36 Br1 118.7(2) . . ?
C34 C38 C36 119.4(3) . . ?
C34 C38 H38 120.3 . . ?
C36 C38 H38 120.3 . . ?
C2 C39 H39 119.0 . . ?
C3 C39 H39 119.0 . . ?
C3 C39 C2 122.0(3) . . ?
C6 O4 H4 110(3) . . ?
C9 O1 C5 116.8(2) . . ?
C34 C6 C20 119.5(3) . . ?
O4 C6 C20 118.2(2) . . ?
O4 C6 C34 122.3(3) . . ?
O1 C5 H5A 110.5 . . ?
O1 C5 H5B 110.5 . . ?
O1 C5 C1 106.2(3) . . ?
H5A C5 H5B 108.7 . . ?
C1 C5 H5A 110.5 . . ?
C1 C5 H5B 110.5 . . ?
C29 C2 C39 117.5(3) . . ?
C29 C2 H2 121.3 . . ?
C39 C2 H2 121.3 . . ?
C14 C3 C7 119.6(3) . . ?
C39 C3 C14 119.6(3) . . ?
C39 C3 C7 120.7(4) . . ?
C3 C7 H7A 109.5 . . ?
C3 C7 H7B 109.5 . . ?
C3 C7 H7C 109.5 . . ?
H7A C7 H7B 109.5 . . ?
H7A C7 H7C 109.5 . . ?
H7B C7 H7C 109.5 . . ?
O12 C9 C35 124.5(3) . . ?
O12 C9 O1 122.3(3) . . ?
O1 C9 C35 113.2(3) . . ?
C5 C1 H1A 109.5 . . ?
C5 C1 H1B 109.5 . . ?
C5 C1 H1C 109.5 . . ?
H1A C1 H1B 109.5 . . ?
H1A C1 H1C 109.5 . . ?
H1B C1 H1C 109.5 . . ?

loop_
_geom_torsion_atom_site_label_1
_geom_torsion_atom_site_label_2
_geom_torsion_atom_site_label_3
_geom_torsion_atom_site_label_4
_geom_torsion
_geom_torsion_site_symmetry_1
_geom_torsion_site_symmetry_2
_geom_torsion_site_symmetry_3
_geom_torsion_site_symmetry_4
_geom_torsion_publ_flag
O8 C29 C2 C39 -177.6(3) . . . . ?
C10 N17 C19 C14 -11.7(5) . . . . ?
C10 N17 C19 C29 166.9(3) . . . . ?
C10 N17 C30 O8 -165.2(2) . . . . ?
C10 N17 C30 C20 75.5(3) . . . . ?
C10 C35 C9 O12 -178.1(3) . . . . ?
C10 C35 C9 O1 1.4(4) . . . . ?
C14 C19 C29 O8 177.9(3) . . . . ?
C14 C19 C29 C2 0.0(4) . . . . ?
N17 C10 C35 C9 177.8(3) . . . . ?
N17 C19 C29 O8 -0.9(3) . . . . ?
N17 C19 C29 C2 -178.8(3) . . . . ?
C19 C14 C3 C39 0.0(4) . . . . ?
C19 C14 C3 C7 178.0(3) . . . . ?
C19 N17 C30 O8 4.8(3) . . . . ?
C19 N17 C30 C20 -114.6(3) . . . . ?
C19 C29 C2 C39 0.0(4) . . . . ?
C20 C28 C36 C38 0.7(4) . . . . ?
C20 C28 C36 Br1 -177.5(2) . . . . ?
C28 C20 C30 O8 -93.5(3) . . . . ?
C28 C20 C30 N17 22.5(4) . . . . ?
C28 C20 C6 C34 -0.8(4) . . . . ?
C28 C20 C6 O4 178.1(2) . . . . ?
C28 C36 C38 C34 -0.2(5) . . . . ?
C29 O8 C30 N17 -5.3(3) . . . . ?
C29 O8 C30 C20 117.1(3) . . . . ?
C30 O8 C29 C19 4.1(3) . . . . ?
C30 O8 C29 C2 -178.2(3) . . . . ?
C30 N17 C19 C14 178.8(3) . . . . ?
C30 N17 C19 C29 -2.5(3) . . . . ?
C30 C20 C28 C36 176.3(3) . . . . ?
C30 C20 C6 C34 -177.4(3) . . . . ?
C30 C20 C6 O4 1.5(4) . . . . ?
C35 C10 N17 C19 -176.1(3) . . . . ?
C35 C10 N17 C30 -8.0(5) . . . . ?
C38 C34 C6 C20 1.3(4) . . . . ?
C38 C34 C6 O4 -177.6(3) . . . . ?
Br1 C36 C38 C34 177.9(2) . . . . ?
C6 C20 C28 C36 -0.1(4) . . . . ?
C6 C20 C30 O8 82.9(3) . . . . ?
C6 C20 C30 N17 -161.1(3) . . . . ?
C6 C34 C38 C36 -0.7(5) . . . . ?
C5 O1 C9 C35 -177.9(2) . . . . ?
C5 O1 C9 O12 1.6(4) . . . . ?
C2 C39 C3 C14 -0.1(5) . . . . ?
C2 C39 C3 C7 -178.0(3) . . . . ?
C3 C14 C19 N17 178.5(3) . . . . ?
C3 C14 C19 C29 0.0(4) . . . . ?
C3 C39 C2 C29 0.0(5) . . . . ?
C9 O1 C5 C1 178.8(3) . . . . ?

_exptl_crystal_recrystallization_method 
'Re-crystallisation from solvent: Chloroform'
####################################################################### 
# 
# This file contains crystal structure data downloaded from the 
# Cambridge Structural Database (CSD) hosted by the Cambridge 
# Crystallographic Data Centre (CCDC).
# 
# Full information about CCDC data access policies and citation 
# guidelines are available at http://www.ccdc.cam.ac.uk/access/V1 
# 
# Audit and citation data items may have been added by the CCDC. 
# Please retain this information to preserve the provenance of 
# this file and to allow appropriate attribution of the data. 
# 
#######################################################################

data_mb-mm-39
_database_code_depnum_ccdc_archive 'CCDC 1551400'
_audit_update_record             
;
2017-05-22 deposited with the CCDC.
2018-03-22 downloaded from the CCDC.
;
_audit_creation_date             2014-05-27
_audit_creation_method           
;
  Olex2 1.2
  (compiled 2012.05.09 svn.r2324, GUI svn.r4230)
;
_chemical_name_common            1,3-benzoxazine
_chemical_name_systematic        
'methyl (E)-3-(2-(2-hydroxyphenyl)-2H-benzo[d][1,3]oxazin-1(4H)-yl)acrylate'
_chemical_formula_moiety         'C18 H17 N O4'
_chemical_formula_sum            'C19 H18 N O3'
_chemical_formula_weight         308.34
_chemical_absolute_configuration unk
_chemical_melting_point          475.15
_chemical_oxdiff_formula         'C20 H18 N2 O2'
_chemical_oxdiff_usercomment     '298K, COLORLESS NEEDLE, 0.5 0.04 0.03'
loop_
_atom_type_symbol
_atom_type_description
_atom_type_scat_dispersion_real
_atom_type_scat_dispersion_imag
_atom_type_scat_source
C C 0.0033 0.0016 'International Tables Vol C Tables 4.2.6.8 and 6.1.1.4'
H H 0.0000 0.0000 'International Tables Vol C Tables 4.2.6.8 and 6.1.1.4'
N N 0.0061 0.0033 'International Tables Vol C Tables 4.2.6.8 and 6.1.1.4'
O O 0.0106 0.0060 'International Tables Vol C Tables 4.2.6.8 and 6.1.1.4'

_space_group_crystal_system      orthorhombic
_space_group_IT_number           19
_space_group_name_H-M_alt        'P 21 21 21'
_space_group_name_Hall           'P 2ac 2ab'
loop_
_space_group_symop_id
_space_group_symop_operation_xyz
1 'x, y, z'
2 '-x+1/2, -y, z+1/2'
3 'x+1/2, -y+1/2, -z'
4 '-x, y+1/2, -z+1/2'

_cell_length_a                   7.5340(5)
_cell_length_b                   13.2552(10)
_cell_length_c                   15.2014(12)
_cell_angle_alpha                90.00
_cell_angle_beta                 90.00
_cell_angle_gamma                90.00
_cell_volume                     1518.09(19)
_cell_formula_units_Z            4
_cell_measurement_reflns_used    1139
_cell_measurement_temperature    298(2)
_cell_measurement_theta_max      29.0261
_cell_measurement_theta_min      4.0109
_exptl_absorpt_coefficient_mu    0.091
_exptl_absorpt_correction_T_max  1.00000
_exptl_absorpt_correction_T_min  0.98414
_exptl_absorpt_correction_type   multi-scan
_exptl_absorpt_process_details   
;
CrysAlisPro, Agilent Technologies,
Version 1.171.36.21 (release 14-08-2012 CrysAlis171 .NET)
(compiled Sep 14 2012,17:21:16)
Empirical absorption correction using spherical harmonics,
 implemented in SCALE3 ABSPACK scaling algorithm.
;
_exptl_crystal_colour            colorless
_exptl_crystal_colour_primary    colourless
_exptl_crystal_density_diffrn    1.349
_exptl_crystal_density_meas      ?
_exptl_crystal_density_method    'not measured'
_exptl_crystal_description       needle
_exptl_crystal_F_000             652
_exptl_crystal_size_max          0.5
_exptl_crystal_size_mid          0.04
_exptl_crystal_size_min          0.03
_exptl_special_details           
;
 ? 
;
_diffrn_reflns_av_R_equivalents  0.0374
_diffrn_reflns_av_unetI/netI     0.0614
_diffrn_reflns_limit_h_max       9
_diffrn_reflns_limit_h_min       -10
_diffrn_reflns_limit_k_max       17
_diffrn_reflns_limit_k_min       -16
_diffrn_reflns_limit_l_max       20
_diffrn_reflns_limit_l_min       -20
_diffrn_reflns_number            5373
_diffrn_reflns_theta_full        29.10
_diffrn_reflns_theta_max         29.10
_diffrn_reflns_theta_min         4.31
_diffrn_ambient_temperature      298(2)
_diffrn_detector_area_resol_mean 15.9821
_diffrn_measured_fraction_theta_full 0.9858
_diffrn_measured_fraction_theta_max 0.9011
_diffrn_measurement_details      
;
#__ type_ start__ end____ width___ exp.time_
  1 omega  -80.00  -49.00   1.0000   68.0000
omega____ theta____ kappa____ phi______ frames
    -      -17.3397  -57.0000 -120.0000 31

#__ type_ start__ end____ width___ exp.time_
  2 omega  -22.00    4.00   1.0000   68.0000
omega____ theta____ kappa____ phi______ frames
    -      -17.3397  -57.0000 -120.0000 26

#__ type_ start__ end____ width___ exp.time_
  3 omega  -39.00   -4.00   1.0000   68.0000
omega____ theta____ kappa____ phi______ frames
    -      -17.3397   57.0000  -90.0000 35

#__ type_ start__ end____ width___ exp.time_
  4 omega   14.00   51.00   1.0000   68.0000
omega____ theta____ kappa____ phi______ frames
    -      -17.3397   57.0000  -90.0000 37

#__ type_ start__ end____ width___ exp.time_
  5 omega  -25.00   25.00   1.0000   68.0000
omega____ theta____ kappa____ phi______ frames
    -      -17.3397  -99.0000  -90.0000 50
;
_diffrn_measurement_device_type  'Xcalibur, Eos'
_diffrn_measurement_method       '\w scans'
_diffrn_orient_matrix_UB_11      -0.0063577000
_diffrn_orient_matrix_UB_12      -0.0376779000
_diffrn_orient_matrix_UB_13      0.0329628000
_diffrn_orient_matrix_UB_21      0.0134169000
_diffrn_orient_matrix_UB_22      -0.0378579000
_diffrn_orient_matrix_UB_23      -0.0322618000
_diffrn_orient_matrix_UB_31      0.0929308000
_diffrn_orient_matrix_UB_32      0.0028669000
_diffrn_orient_matrix_UB_33      0.0069257000
_diffrn_radiation_monochromator  graphite
_diffrn_radiation_type           'Mo K\a'
_diffrn_radiation_wavelength     0.7107
_diffrn_source                   'Enhance (Mo) X-ray Source'
_diffrn_standards_decay_%        ?
_diffrn_standards_interval_count ?
_diffrn_standards_interval_time  ?
_diffrn_standards_number         ?
_reflns_number_gt                2333
_reflns_number_total             3203
_reflns_odcompleteness_completeness 98.58
_reflns_odcompleteness_iscentric 1
_reflns_odcompleteness_theta     26.32
_reflns_threshold_expression     >2sigma(I)
_computing_cell_refinement       
;
CrysAlisPro, Agilent Technologies,
Version 1.171.36.21 (release 14-08-2012 CrysAlis171 .NET)
(compiled Sep 14 2012,17:21:16)
;
_computing_data_collection       
;
CrysAlisPro, Agilent Technologies,
Version 1.171.36.21 (release 14-08-2012 CrysAlis171 .NET)
(compiled Sep 14 2012,17:21:16)
;
_computing_data_reduction        
;
CrysAlisPro, Agilent Technologies,
Version 1.171.36.21 (release 14-08-2012 CrysAlis171 .NET)
(compiled Sep 14 2012,17:21:16)
;
_computing_molecular_graphics    
;
O. V. Dolomanov, L. J. Bourhis, R. J. Gildea, J. A. K. Howard and H. Puschmann,
OLEX2: a complete structure solution, refinement and analysis program.
J. Appl. Cryst. (2009). 42, 339-341.
;
_computing_publication_material  
;
O. V. Dolomanov, L. J. Bourhis, R. J. Gildea, J. A. K. Howard and H. Puschmann,
OLEX2: a complete structure solution, refinement and analysis program.
J. Appl. Cryst. (2009). 42, 339-341.
;
_computing_structure_refinement  
;
SHELXL, G.M. Sheldrick, Acta Cryst.
(2008). A64, 112-122
;
_computing_structure_solution    
;
SHELXS, G.M. Sheldrick, Acta Cryst.
(2008). A64, 112-122
;
_refine_diff_density_max         0.140
_refine_diff_density_min         -0.182
_refine_diff_density_rms         0.037
_refine_ls_abs_structure_details 'Flack H D (1983), Acta Cryst. A39, 876-881'
_refine_ls_abs_structure_Flack   0.9(12)
_refine_ls_extinction_coef       ?
_refine_ls_extinction_method     none
_refine_ls_goodness_of_fit_ref   1.011
_refine_ls_hydrogen_treatment    mixed
_refine_ls_matrix_type           full
_refine_ls_number_parameters     213
_refine_ls_number_reflns         3203
_refine_ls_number_restraints     0
_refine_ls_R_factor_all          0.0758
_refine_ls_R_factor_gt           0.0458
_refine_ls_restrained_S_all      1.011
_refine_ls_shift/su_max          0.000
_refine_ls_shift/su_mean         0.000
_refine_ls_structure_factor_coef Fsqd
_refine_ls_weighting_details     
'calc w=1/[\s^2^(Fo^2^)+(0.0367P)^2^+0.0000P] where P=(Fo^2^+2Fc^2^)/3'
_refine_ls_weighting_scheme      calc
_refine_ls_wR_factor_gt          0.0843
_refine_ls_wR_factor_ref         0.0976
_refine_special_details          
;
 Refinement of F^2^ against ALL reflections.  The weighted R-factor wR and 
 goodness of fit S are based on F^2^, conventional R-factors R are based 
 on F, with F set to zero for negative F^2^. The threshold expression of 
 F^2^ > 2sigma(F^2^) is used only for calculating R-factors(gt) etc. and is 
 not relevant to the choice of reflections for refinement.  R-factors based 
 on F^2^ are statistically about twice as large as those based on F, and R- 
 factors based on ALL data will be even larger. 
;
_atom_sites_solution_hydrogens   geom
_atom_sites_solution_primary     direct
_atom_sites_solution_secondary   difmap
loop_
_atom_site_label
_atom_site_type_symbol
_atom_site_fract_x
_atom_site_fract_y
_atom_site_fract_z
_atom_site_U_iso_or_equiv
_atom_site_adp_type
_atom_site_occupancy
_atom_site_symmetry_multiplicity
_atom_site_calc_flag
_atom_site_refinement_flags
_atom_site_disorder_assembly
_atom_site_disorder_group
O1 O 0.59797(19) 0.70902(10) 0.57569(11) 0.0432(4) Uani 1 1 d . . .
N2 N 0.6167(2) 0.35842(12) 0.62746(11) 0.0329(4) Uani 1 1 d . . .
O3 O 0.86403(19) 0.25250(12) 0.59520(10) 0.0412(4) Uani 1 1 d . . .
O4 O 0.34079(19) 0.63462(11) 0.60537(13) 0.0544(5) Uani 1 1 d . . .
C5 C 0.5354(3) 0.44903(16) 0.62073(14) 0.0337(5) Uani 1 1 d . . .
H5 H 0.4128 0.4487 0.6279 0.040 Uiso 1 1 calc R . .
C6 C 0.6094(3) 0.53933(15) 0.60507(15) 0.0365(5) Uani 1 1 d . . .
H6 H 0.7320 0.5447 0.5994 0.044 Uiso 1 1 calc R . .
C7 C 0.5001(3) 0.62808(16) 0.59693(15) 0.0354(5) Uani 1 1 d . . .
O8 O 1.0561(2) 0.51426(13) 0.61232(12) 0.0530(5) Uani 1 1 d . . .
C9 C 0.8117(2) 0.35286(15) 0.61283(15) 0.0335(5) Uani 1 1 d . . .
H9 H 0.8440 0.3959 0.5629 0.040 Uiso 1 1 calc R . .
C10 C 0.3716(3) 0.26273(17) 0.69541(15) 0.0378(5) Uani 1 1 d . . .
H10 H 0.3352 0.3189 0.7273 0.045 Uiso 1 1 calc R . .
C11 C 0.5760(3) 0.18403(15) 0.59462(14) 0.0330(5) Uani 1 1 d . . .
C12 C 0.5188(3) 0.26775(15) 0.64150(14) 0.0302(5) Uani 1 1 d . . .
C13 C 0.4838(3) 0.09405(17) 0.60267(16) 0.0433(6) Uani 1 1 d . . .
H13 H 0.5220 0.0370 0.5726 0.052 Uiso 1 1 calc R . .
C14 C 0.2795(3) 0.17329(18) 0.70133(19) 0.0478(6) Uani 1 1 d . . .
H14 H 0.1789 0.1695 0.7366 0.057 Uiso 1 1 calc R . .
C15 C 0.5036(3) 0.80280(16) 0.5646(2) 0.0519(7) Uani 1 1 d . . .
H15A H 0.4071 0.7931 0.5242 0.078 Uiso 1 1 calc R . .
H15B H 0.5830 0.8531 0.5418 0.078 Uiso 1 1 calc R . .
H15C H 0.4579 0.8246 0.6204 0.078 Uiso 1 1 calc R . .
C16 C 0.9125(3) 0.38641(16) 0.69335(14) 0.0329(5) Uani 1 1 d . . .
C17 C 0.7393(3) 0.19971(17) 0.54091(16) 0.0424(6) Uani 1 1 d . . .
H17A H 0.7880 0.1353 0.5226 0.051 Uiso 1 1 calc R . .
H17B H 0.7120 0.2390 0.4888 0.051 Uiso 1 1 calc R . .
C18 C 1.1187(3) 0.49615(19) 0.76689(18) 0.0465(6) Uani 1 1 d . . .
H18 H 1.1948 0.5514 0.7656 0.056 Uiso 1 1 calc R . .
C19 C 0.3348(3) 0.08949(19) 0.65564(18) 0.0506(7) Uani 1 1 d . . .
H19 H 0.2716 0.0294 0.6604 0.061 Uiso 1 1 calc R . .
C20 C 0.9796(3) 0.3631(2) 0.84668(17) 0.0514(6) Uani 1 1 d . . .
H20 H 0.9636 0.3278 0.8990 0.062 Uiso 1 1 calc R . .
C21 C 1.0935(3) 0.4445(2) 0.84347(18) 0.0539(7) Uani 1 1 d . . .
H21 H 1.1537 0.4643 0.8940 0.065 Uiso 1 1 calc R . .
C22 C 1.0311(3) 0.46656(16) 0.69084(16) 0.0372(5) Uani 1 1 d . . .
C23 C 0.8896(3) 0.33444(18) 0.77171(15) 0.0421(6) Uani 1 1 d . . .
H23 H 0.8127 0.2796 0.7737 0.050 Uiso 1 1 calc R . .
H8 H 1.149(4) 0.555(2) 0.6122(18) 0.060(8) Uiso 1 1 d . . .

loop_
_atom_site_aniso_label
_atom_site_aniso_U_11
_atom_site_aniso_U_22
_atom_site_aniso_U_33
_atom_site_aniso_U_23
_atom_site_aniso_U_13
_atom_site_aniso_U_12
O1 0.0392(8) 0.0295(8) 0.0610(10) 0.0067(8) 0.0039(8) -0.0047(7)
N2 0.0244(8) 0.0274(9) 0.0468(11) 0.0005(9) -0.0006(8) -0.0019(7)
O3 0.0302(8) 0.0379(8) 0.0556(9) -0.0091(8) 0.0013(7) 0.0028(7)
O4 0.0306(8) 0.0339(8) 0.0989(14) 0.0099(10) 0.0034(9) -0.0020(7)
C5 0.0287(10) 0.0328(11) 0.0396(12) -0.0009(11) 0.0001(10) 0.0006(10)
C6 0.0270(10) 0.0316(11) 0.0508(14) 0.0015(11) 0.0016(10) -0.0017(9)
C7 0.0310(11) 0.0324(11) 0.0429(12) -0.0002(11) 0.0001(10) -0.0077(10)
O8 0.0412(9) 0.0580(11) 0.0597(11) 0.0173(10) -0.0059(9) -0.0233(9)
C9 0.0274(10) 0.0304(11) 0.0427(12) 0.0007(11) 0.0057(9) -0.0014(9)
C10 0.0342(11) 0.0345(12) 0.0447(12) 0.0023(11) 0.0026(10) 0.0028(10)
C11 0.0328(10) 0.0309(10) 0.0352(12) -0.0001(10) -0.0043(10) -0.0008(9)
C12 0.0273(10) 0.0282(10) 0.0351(11) 0.0042(10) -0.0047(9) -0.0028(9)
C13 0.0455(13) 0.0303(11) 0.0541(15) -0.0012(12) -0.0086(13) -0.0013(10)
C14 0.0362(12) 0.0465(14) 0.0607(16) 0.0135(14) 0.0092(12) -0.0021(12)
C15 0.0573(15) 0.0276(11) 0.0708(17) 0.0079(13) 0.0052(14) 0.0013(11)
C16 0.0229(10) 0.0332(11) 0.0427(12) -0.0010(11) 0.0029(9) 0.0010(9)
C17 0.0444(12) 0.0377(12) 0.0452(13) -0.0089(12) 0.0058(11) -0.0014(11)
C18 0.0321(12) 0.0455(14) 0.0619(17) -0.0057(14) -0.0085(13) -0.0038(11)
C19 0.0451(14) 0.0369(14) 0.0698(18) 0.0111(13) 0.0018(13) -0.0115(11)
C20 0.0542(14) 0.0595(16) 0.0405(14) 0.0050(14) -0.0035(13) 0.0047(14)
C21 0.0472(14) 0.0612(16) 0.0533(16) -0.0149(16) -0.0136(13) 0.0068(15)
C22 0.0277(10) 0.0357(12) 0.0482(13) 0.0020(12) 0.0014(10) 0.0004(10)
C23 0.0381(12) 0.0403(13) 0.0478(14) 0.0024(12) 0.0054(12) -0.0001(11)

_geom_special_details            
;
 All esds (except the esd in the dihedral angle between two l.s. planes) 
 are estimated using the full covariance matrix.  The cell esds are taken 
 into account individually in the estimation of esds in distances, angles 
 and torsion angles; correlations between esds in cell parameters are only 
 used when they are defined by crystal symmetry.  An approximate (isotropic) 
 treatment of cell esds is used for estimating esds involving l.s. planes. 
;
loop_
_geom_bond_atom_site_label_1
_geom_bond_atom_site_label_2
_geom_bond_distance
_geom_bond_site_symmetry_2
_geom_bond_publ_flag
O1 C7 1.341(2) . ?
O1 C15 1.442(2) . ?
N2 C5 1.352(3) . ?
N2 C9 1.488(3) . ?
N2 C12 1.426(2) . ?
O3 C9 1.413(2) . ?
O3 C17 1.433(3) . ?
O4 C7 1.210(2) . ?
C5 H5 0.9300 . ?
C5 C6 1.342(3) . ?
C6 H6 0.9300 . ?
C6 C7 1.441(3) . ?
O8 C22 1.364(3) . ?
O8 H8 0.88(3) . ?
C9 H9 0.9800 . ?
C9 C16 1.507(3) . ?
C10 H10 0.9300 . ?
C10 C12 1.380(3) . ?
C10 C14 1.377(3) . ?
C11 C12 1.387(3) . ?
C11 C13 1.385(3) . ?
C11 C17 1.491(3) . ?
C13 H13 0.9300 . ?
C13 C19 1.383(3) . ?
C14 H14 0.9300 . ?
C14 C19 1.375(3) . ?
C15 H15A 0.9600 . ?
C15 H15B 0.9600 . ?
C15 H15C 0.9600 . ?
C16 C22 1.389(3) . ?
C16 C23 1.387(3) . ?
C17 H17A 0.9700 . ?
C17 H17B 0.9700 . ?
C18 H18 0.9300 . ?
C18 C21 1.364(4) . ?
C18 C22 1.388(3) . ?
C19 H19 0.9300 . ?
C20 H20 0.9300 . ?
C20 C21 1.380(4) . ?
C20 C23 1.379(3) . ?
C21 H21 0.9300 . ?
C23 H23 0.9300 . ?

loop_
_geom_angle_atom_site_label_1
_geom_angle_atom_site_label_2
_geom_angle_atom_site_label_3
_geom_angle
_geom_angle_site_symmetry_1
_geom_angle_site_symmetry_3
_geom_angle_publ_flag
C7 O1 C15 116.53(16) . . ?
C5 N2 C9 118.68(17) . . ?
C5 N2 C12 121.71(15) . . ?
C12 N2 C9 119.44(16) . . ?
C9 O3 C17 112.71(16) . . ?
N2 C5 H5 115.9 . . ?
C6 C5 N2 128.15(18) . . ?
C6 C5 H5 115.9 . . ?
C5 C6 H6 119.8 . . ?
C5 C6 C7 120.40(18) . . ?
C7 C6 H6 119.8 . . ?
O1 C7 C6 111.07(16) . . ?
O4 C7 O1 120.9(2) . . ?
O4 C7 C6 128.0(2) . . ?
C22 O8 H8 113.3(18) . . ?
N2 C9 H9 109.4 . . ?
N2 C9 C16 111.18(16) . . ?
O3 C9 N2 110.50(16) . . ?
O3 C9 H9 109.4 . . ?
O3 C9 C16 106.93(17) . . ?
C16 C9 H9 109.4 . . ?
C12 C10 H10 120.5 . . ?
C14 C10 H10 120.5 . . ?
C14 C10 C12 119.0(2) . . ?
C12 C11 C17 115.21(18) . . ?
C13 C11 C12 119.18(19) . . ?
C13 C11 C17 125.6(2) . . ?
C10 C12 N2 123.02(19) . . ?
C10 C12 C11 121.05(19) . . ?
C11 C12 N2 115.88(17) . . ?
C11 C13 H13 120.1 . . ?
C19 C13 C11 119.7(2) . . ?
C19 C13 H13 120.1 . . ?
C10 C14 H14 119.7 . . ?
C19 C14 C10 120.7(2) . . ?
C19 C14 H14 119.7 . . ?
O1 C15 H15A 109.5 . . ?
O1 C15 H15B 109.5 . . ?
O1 C15 H15C 109.5 . . ?
H15A C15 H15B 109.5 . . ?
H15A C15 H15C 109.5 . . ?
H15B C15 H15C 109.5 . . ?
C22 C16 C9 121.8(2) . . ?
C23 C16 C9 119.24(19) . . ?
C23 C16 C22 118.9(2) . . ?
O3 C17 C11 107.08(17) . . ?
O3 C17 H17A 110.3 . . ?
O3 C17 H17B 110.3 . . ?
C11 C17 H17A 110.3 . . ?
C11 C17 H17B 110.3 . . ?
H17A C17 H17B 108.6 . . ?
C21 C18 H18 119.9 . . ?
C21 C18 C22 120.2(2) . . ?
C22 C18 H18 119.9 . . ?
C13 C19 H19 119.8 . . ?
C14 C19 C13 120.3(2) . . ?
C14 C19 H19 119.8 . . ?
C21 C20 H20 120.3 . . ?
C23 C20 H20 120.3 . . ?
C23 C20 C21 119.5(2) . . ?
C18 C21 C20 120.6(2) . . ?
C18 C21 H21 119.7 . . ?
C20 C21 H21 119.7 . . ?
O8 C22 C16 117.9(2) . . ?
O8 C22 C18 122.2(2) . . ?
C18 C22 C16 119.9(2) . . ?
C16 C23 H23 119.6 . . ?
C20 C23 C16 120.8(2) . . ?
C20 C23 H23 119.6 . . ?

loop_
_geom_torsion_atom_site_label_1
_geom_torsion_atom_site_label_2
_geom_torsion_atom_site_label_3
_geom_torsion_atom_site_label_4
_geom_torsion
_geom_torsion_site_symmetry_1
_geom_torsion_site_symmetry_2
_geom_torsion_site_symmetry_3
_geom_torsion_site_symmetry_4
_geom_torsion_publ_flag
N2 C5 C6 C7 177.8(2) . . . . ?
N2 C9 C16 C22 -121.3(2) . . . . ?
N2 C9 C16 C23 60.3(3) . . . . ?
O3 C9 C16 C22 118.0(2) . . . . ?
O3 C9 C16 C23 -60.4(2) . . . . ?
C5 N2 C9 O3 -161.70(18) . . . . ?
C5 N2 C9 C16 79.7(2) . . . . ?
C5 N2 C12 C10 -37.9(3) . . . . ?
C5 N2 C12 C11 139.6(2) . . . . ?
C5 C6 C7 O1 -175.9(2) . . . . ?
C5 C6 C7 O4 2.7(4) . . . . ?
C9 N2 C5 C6 -2.7(3) . . . . ?
C9 N2 C12 C10 146.91(19) . . . . ?
C9 N2 C12 C11 -35.5(3) . . . . ?
C9 O3 C17 C11 -69.0(2) . . . . ?
C9 C16 C22 O8 -0.7(3) . . . . ?
C9 C16 C22 C18 178.82(19) . . . . ?
C9 C16 C23 C20 -180.0(2) . . . . ?
C10 C14 C19 C13 -0.2(4) . . . . ?
C11 C13 C19 C14 -1.0(4) . . . . ?
C12 N2 C5 C6 -177.8(2) . . . . ?
C12 N2 C9 O3 13.6(3) . . . . ?
C12 N2 C9 C16 -105.0(2) . . . . ?
C12 C10 C14 C19 1.2(4) . . . . ?
C12 C11 C13 C19 1.3(3) . . . . ?
C12 C11 C17 O3 45.3(2) . . . . ?
C13 C11 C12 N2 -177.92(19) . . . . ?
C13 C11 C12 C10 -0.3(3) . . . . ?
C13 C11 C17 O3 -132.7(2) . . . . ?
C14 C10 C12 N2 176.5(2) . . . . ?
C14 C10 C12 C11 -0.9(3) . . . . ?
C15 O1 C7 O4 0.6(3) . . . . ?
C15 O1 C7 C6 179.3(2) . . . . ?
C17 O3 C9 N2 38.9(2) . . . . ?
C17 O3 C9 C16 160.02(16) . . . . ?
C17 C11 C12 N2 3.9(3) . . . . ?
C17 C11 C12 C10 -178.5(2) . . . . ?
C17 C11 C13 C19 179.3(2) . . . . ?
C21 C18 C22 O8 -178.1(2) . . . . ?
C21 C18 C22 C16 2.4(3) . . . . ?
C21 C20 C23 C16 0.1(4) . . . . ?
C22 C16 C23 C20 1.6(3) . . . . ?
C22 C18 C21 C20 -0.7(4) . . . . ?
C23 C16 C22 O8 177.7(2) . . . . ?
C23 C16 C22 C18 -2.8(3) . . . . ?
C23 C20 C21 C18 -0.5(4) . . . . ?

_exptl_crystal_recrystallization_method 
'Re-crystallisation from solvent: chloroform'
_chemical_compound_source        No
